# Supplementary material for: BNT162b2 COVID-19 Vaccination and Its Effect on Blood Pressure
Source: Medicina (Kaunas). 2022 Dec 5;58(12):1789. doi: 10.3390/medicina58121789 (PMC9786719; doi:10.3390/medicina58121789)
Supplement: Supplementary file 1 [file medicina-58-01789-s001.zip]

Archive with 1 entries (1 files):
- medicina-1957659-SI.pdf
